# Supplementary material for: VISTA/CTLA4/PD1 coexpression on tumor cells confers a favorable immune microenvironment and better prognosis in high-grade serous ovarian carcinoma
Source: Front Oncol. 2024 Apr 3;14:1352053. doi: 10.3389/fonc.2024.1352053 (PMC11022690; doi:10.3389/fonc.2024.1352053)
Supplement: Supplementary file 2 [file DataSheet_2.xls]

## Sheet: Combined_clean_NoDupl
Primary_site	Project_id	Case_id	Gender
Ovary	TCGA-OV	TCGA-13-0920	female
Ovary	TCGA-OV	TCGA-09-1662	female
Ovary	TCGA-OV	TCGA-24-2033	female
Ovary	TCGA-OV	TCGA-61-2110	female
Ovary	TCGA-OV	TCGA-29-1696	female
Ovary	TCGA-OV	TCGA-23-1024	female
Ovary	TCGA-OV	TCGA-13-0911	female
Ovary	TCGA-OV	TCGA-13-1408	female
Ovary	TCGA-OV	TCGA-13-0727	female
Ovary	TCGA-OV	TCGA-13-1505	female
Ovary	TCGA-OV	TCGA-61-2111	female
Ovary	TCGA-OV	TCGA-04-1341	female
Ovary	TCGA-OV	TCGA-10-0927	female
Ovary	TCGA-OV	TCGA-20-1684	female
Ovary	TCGA-OV	TCGA-10-0933	female
Ovary	TCGA-OV	TCGA-24-1849	female
Ovary	TCGA-OV	TCGA-24-2254	female
Ovary	TCGA-OV	TCGA-24-1428	female
Ovary	TCGA-OV	TCGA-24-2280	female
Ovary	TCGA-OV	TCGA-24-1843	female
Ovary	TCGA-OV	TCGA-23-1110	female
Ovary	TCGA-OV	TCGA-10-0937	female
Ovary	TCGA-OV	TCGA-23-1023	female
Ovary	TCGA-OV	TCGA-29-2425	female
Ovary	TCGA-OV	TCGA-09-2056	female
Ovary	TCGA-OV	TCGA-13-1489	female
Ovary	TCGA-OV	TCGA-20-1683	female
Ovary	TCGA-OV	TCGA-24-1560	female
Ovary	TCGA-OV	TCGA-13-0795	female
Ovary	TCGA-OV	TCGA-25-2393	female
Ovary	TCGA-OV	TCGA-25-1322	female
Ovary	TCGA-OV	TCGA-61-2008	female
Ovary	TCGA-OV	TCGA-13-0799	female
Ovary	TCGA-OV	TCGA-24-2293	female
Ovary	TCGA-OV	TCGA-29-1707	female
Ovary	TCGA-OV	TCGA-24-1928	female
Ovary	TCGA-OV	TCGA-23-1116	female
Ovary	TCGA-OV	TCGA-13-1481	female
Ovary	TCGA-OV	TCGA-29-2428	female
Ovary	TCGA-OV	TCGA-04-1364	female
Ovary	TCGA-OV	TCGA-13-1487	female
Ovary	TCGA-OV	TCGA-25-1627	female
Ovary	TCGA-OV	TCGA-61-1919	female
Ovary	TCGA-OV	TCGA-24-1565	female
Ovary	TCGA-OV	TCGA-59-2363	female
Ovary	TCGA-OV	TCGA-13-1411	female
Ovary	TCGA-OV	TCGA-61-2098	female
Ovary	TCGA-OV	TCGA-13-0760	female
Ovary	TCGA-OV	TCGA-31-1959	female
Ovary	TCGA-OV	TCGA-36-1577	female
Ovary	TCGA-OV	TCGA-24-1416	female
Ovary	TCGA-OV	TCGA-13-0906	female
Ovary	TCGA-OV	TCGA-25-2409	female
Ovary	TCGA-OV	TCGA-10-0926	female
Ovary	TCGA-OV	TCGA-04-1519	female
Ovary	TCGA-OV	TCGA-09-2044	female
Ovary	TCGA-OV	TCGA-57-1584	female
Ovary	TCGA-OV	TCGA-24-2261	female
Ovary	TCGA-OV	TCGA-13-1495	female
Ovary	TCGA-OV	TCGA-36-1581	female
Ovary	TCGA-OV	TCGA-24-1603	female
Ovary	TCGA-OV	TCGA-13-1482	female
Ovary	TCGA-OV	TCGA-31-1953	female
Ovary	TCGA-OV	TCGA-36-1578	female
Ovary	TCGA-OV	TCGA-30-1714	female
Ovary	TCGA-OV	TCGA-59-2351	female
Ovary	TCGA-OV	TCGA-09-1661	female
Ovary	TCGA-OV	TCGA-13-0924	female
Ovary	TCGA-OV	TCGA-04-1347	female
Ovary	TCGA-OV	TCGA-04-1357	female
Ovary	TCGA-OV	TCGA-25-1329	female
Ovary	TCGA-OV	TCGA-24-2036	female
Ovary	TCGA-OV	TCGA-09-0367	female
Ovary	TCGA-OV	TCGA-29-1705	female
Ovary	TCGA-OV	TCGA-13-0900	female
Ovary	TCGA-OV	TCGA-29-1710	female
Ovary	TCGA-OV	TCGA-61-2095	female
Ovary	TCGA-OV	TCGA-24-1845	female
Ovary	TCGA-OV	TCGA-13-1488	female
Ovary	TCGA-OV	TCGA-13-0724	female
Ovary	TCGA-OV	TCGA-13-0913	female
Ovary	TCGA-OV	TCGA-61-2009	female
Ovary	TCGA-OV	TCGA-29-1770	female
Ovary	TCGA-OV	TCGA-29-1691	female
Ovary	TCGA-OV	TCGA-61-2094	female
Ovary	TCGA-OV	TCGA-29-1703	female
Ovary	TCGA-OV	TCGA-24-2298	female
Ovary	TCGA-OV	TCGA-61-1721	female
Ovary	TCGA-OV	TCGA-04-1343	female
Ovary	TCGA-OV	TCGA-5X-AA5U	female
Ovary	TCGA-OV	TCGA-13-1410	female
Ovary	TCGA-OV	TCGA-29-1781	female
Ovary	TCGA-OV	TCGA-23-1026	female
Ovary	TCGA-OV	TCGA-20-1687	female
Ovary	TCGA-OV	TCGA-29-2414	female
Ovary	TCGA-OV	TCGA-23-1032	female
Ovary	TCGA-OV	TCGA-29-1699	female
Ovary	TCGA-OV	TCGA-29-1774	female
Ovary	TCGA-OV	TCGA-24-1564	female
Ovary	TCGA-OV	TCGA-59-2354	female
Ovary	TCGA-OV	TCGA-25-1635	female
Ovary	TCGA-OV	TCGA-20-1686	female
Ovary	TCGA-OV	TCGA-31-1946	female
Ovary	TCGA-OV	TCGA-57-1586	female
Ovary	TCGA-OV	TCGA-61-2109	female
Ovary	TCGA-OV	TCGA-23-1028	female
Ovary	TCGA-OV	TCGA-24-2020	female
Ovary	TCGA-OV	TCGA-3P-A9WA	female
Ovary	TCGA-OV	TCGA-29-1697	female
Ovary	TCGA-OV	TCGA-13-1496	female
Ovary	TCGA-OV	TCGA-25-2396	female
Ovary	TCGA-OV	TCGA-24-0966	female
Ovary	TCGA-OV	TCGA-23-2078	female
Ovary	TCGA-OV	TCGA-13-1506	female
Ovary	TCGA-OV	TCGA-23-2077	female
Ovary	TCGA-OV	TCGA-13-1407	female
Ovary	TCGA-OV	TCGA-WR-A838	female
Ovary	TCGA-OV	TCGA-04-1348	female
Ovary	TCGA-OV	TCGA-OY-A56P	female
Ovary	TCGA-OV	TCGA-04-1655	female
Ovary	TCGA-OV	TCGA-13-0766	female
Ovary	TCGA-OV	TCGA-23-1120	female
Ovary	TCGA-OV	TCGA-24-1104	female
Ovary	TCGA-OV	TCGA-09-0366	female
Ovary	TCGA-OV	TCGA-30-1892	female
Ovary	TCGA-OV	TCGA-31-1951	female
Ovary	TCGA-OV	TCGA-09-1673	female
Ovary	TCGA-OV	TCGA-09-1659	female
Ovary	TCGA-OV	TCGA-25-1870	female
Ovary	TCGA-OV	TCGA-13-0893	female
Ovary	TCGA-OV	TCGA-29-1769	female
Ovary	TCGA-OV	TCGA-61-1743	female
Ovary	TCGA-OV	TCGA-04-1350	female
Ovary	TCGA-OV	TCGA-25-1320	female
Ovary	TCGA-OV	TCGA-24-1431	female
Ovary	TCGA-OV	TCGA-24-1850	female
Ovary	TCGA-OV	TCGA-61-2101	female
Ovary	TCGA-OV	TCGA-13-0916	female
Ovary	TCGA-OV	TCGA-61-1736	female
Ovary	TCGA-OV	TCGA-23-1111	female
Ovary	TCGA-OV	TCGA-13-1404	female
Ovary	TCGA-OV	TCGA-13-0908	female
Ovary	TCGA-OV	TCGA-61-1900	female
Ovary	TCGA-OV	TCGA-24-2290	female
Ovary	TCGA-OV	TCGA-25-1313	female
Ovary	TCGA-OV	TCGA-59-A5PD	female
Ovary	TCGA-OV	TCGA-24-2027	female
Ovary	TCGA-OV	TCGA-25-2400	female
Ovary	TCGA-OV	TCGA-24-1435	female
Ovary	TCGA-OV	TCGA-24-1463	female
Ovary	TCGA-OV	TCGA-24-2019	female
Ovary	TCGA-OV	TCGA-04-1338	female
Ovary	TCGA-OV	TCGA-61-1918	female
Ovary	TCGA-OV	TCGA-04-1536	female
Ovary	TCGA-OV	TCGA-61-1995	female
Ovary	TCGA-OV	TCGA-29-2427	female
Ovary	TCGA-OV	TCGA-29-1784	female
Ovary	TCGA-OV	TCGA-61-1725	female
Ovary	TCGA-OV	TCGA-24-1546	female
Ovary	TCGA-OV	TCGA-61-1737	female
Ovary	TCGA-OV	TCGA-04-1514	female
Ovary	TCGA-OV	TCGA-VG-A8LO	female
Ovary	TCGA-OV	TCGA-24-1470	female
Ovary	TCGA-OV	TCGA-31-1956	female
Ovary	TCGA-OV	TCGA-57-1993	female
Ovary	TCGA-OV	TCGA-29-1701	female
Ovary	TCGA-OV	TCGA-13-1477	female
Ovary	TCGA-OV	TCGA-24-1558	female
Ovary	TCGA-OV	TCGA-61-2002	female
Ovary	TCGA-OV	TCGA-24-2267	female
Ovary	TCGA-OV	TCGA-09-2054	female
Ovary	TCGA-OV	TCGA-24-2035	female
Ovary	TCGA-OV	TCGA-25-1326	female
Ovary	TCGA-OV	TCGA-24-1842	female
Ovary	TCGA-OV	TCGA-23-1027	female
Ovary	TCGA-OV	TCGA-13-0884	female
Ovary	TCGA-OV	TCGA-29-1711	female
Ovary	TCGA-OV	TCGA-24-1923	female
Ovary	TCGA-OV	TCGA-25-2399	female
Ovary	TCGA-OV	TCGA-24-1545	female
Ovary	TCGA-OV	TCGA-25-1634	female
Ovary	TCGA-OV	TCGA-24-1103	female
Ovary	TCGA-OV	TCGA-09-2053	female
Ovary	TCGA-OV	TCGA-59-2348	female
Ovary	TCGA-OV	TCGA-13-0765	female
Ovary	TCGA-OV	TCGA-61-1911	female
Ovary	TCGA-OV	TCGA-25-1312	female
Ovary	TCGA-OV	TCGA-25-2392	female
Ovary	TCGA-OV	TCGA-24-1544	female
Ovary	TCGA-OV	TCGA-30-1718	female
Ovary	TCGA-OV	TCGA-30-1857	female
Ovary	TCGA-OV	TCGA-24-1469	female
Ovary	TCGA-OV	TCGA-36-1580	female
Ovary	TCGA-OV	TCGA-09-1667	female
Ovary	TCGA-OV	TCGA-29-1766	female
Ovary	TCGA-OV	TCGA-04-1365	female
Ovary	TCGA-OV	TCGA-30-1866	female
Ovary	TCGA-OV	TCGA-30-1855	female
Ovary	TCGA-OV	TCGA-24-1474	female
Ovary	TCGA-OV	TCGA-24-1426	female
Ovary	TCGA-OV	TCGA-24-2038	female
Ovary	TCGA-OV	TCGA-13-1498	female
Ovary	TCGA-OV	TCGA-04-1337	female
Ovary	TCGA-OV	TCGA-23-1022	female
Ovary	TCGA-OV	TCGA-23-1030	female
Ovary	TCGA-OV	TCGA-29-A5NZ	female
Ovary	TCGA-OV	TCGA-13-0768	female
Ovary	TCGA-OV	TCGA-24-1417	female
Ovary	TCGA-OV	TCGA-24-0982	female
Ovary	TCGA-OV	TCGA-13-0801	female
Ovary	TCGA-OV	TCGA-29-1783	female
Ovary	TCGA-OV	TCGA-24-1424	female
Ovary	TCGA-OV	TCGA-13-1510	female
Ovary	TCGA-OV	TCGA-23-1114	female
Ovary	TCGA-OV	TCGA-24-1553	female
Ovary	TCGA-OV	TCGA-04-1332	female
Ovary	TCGA-OV	TCGA-61-1914	female
Ovary	TCGA-OV	TCGA-57-1582	female
Ovary	TCGA-OV	TCGA-09-2051	female
Ovary	TCGA-OV	TCGA-24-1550	female
Ovary	TCGA-OV	TCGA-23-1809	female
Ovary	TCGA-OV	TCGA-13-1499	female
Ovary	TCGA-OV	TCGA-25-2391	female
Ovary	TCGA-OV	TCGA-36-1570	female
Ovary	TCGA-OV	TCGA-29-1763	female
Ovary	TCGA-OV	TCGA-61-2000	female
Ovary	TCGA-OV	TCGA-61-2104	female
Ovary	TCGA-OV	TCGA-13-0899	female
Ovary	TCGA-OV	TCGA-23-1123	female
Ovary	TCGA-OV	TCGA-23-1119	female
Ovary	TCGA-OV	TCGA-25-2398	female
Ovary	TCGA-OV	TCGA-04-1530	female
Ovary	TCGA-OV	TCGA-25-1315	female
Ovary	TCGA-OV	TCGA-31-1944	female
Ovary	TCGA-OV	TCGA-61-2097	female
Ovary	TCGA-OV	TCGA-61-2113	female
Ovary	TCGA-OV	TCGA-59-2355	female
Ovary	TCGA-OV	TCGA-36-1575	female
Ovary	TCGA-OV	TCGA-04-1356	female
Ovary	TCGA-OV	TCGA-24-0975	female
Ovary	TCGA-OV	TCGA-61-2003	female
Ovary	TCGA-OV	TCGA-23-1107	female
Ovary	TCGA-OV	TCGA-24-2026	female
Ovary	TCGA-OV	TCGA-61-1907	female
Ovary	TCGA-OV	TCGA-23-1021	female
Ovary	TCGA-OV	TCGA-29-1762	female
Ovary	TCGA-OV	TCGA-23-1122	female
Ovary	TCGA-OV	TCGA-24-1844	female
Ovary	TCGA-OV	TCGA-09-1665	female
Ovary	TCGA-OV	TCGA-30-1861	female
Ovary	TCGA-OV	TCGA-24-1425	female
Ovary	TCGA-OV	TCGA-20-1682	female
Ovary	TCGA-OV	TCGA-25-1324	female
Ovary	TCGA-OV	TCGA-25-1317	female
Ovary	TCGA-OV	TCGA-29-1693	female
Ovary	TCGA-OV	TCGA-13-A5FT	female
Ovary	TCGA-OV	TCGA-24-1105	female
Ovary	TCGA-OV	TCGA-30-1891	female
Ovary	TCGA-OV	TCGA-25-1316	female
Ovary	TCGA-OV	TCGA-24-0970	female
Ovary	TCGA-OV	TCGA-13-1492	female
Ovary	TCGA-OV	TCGA-57-1585	female
Ovary	TCGA-OV	TCGA-24-1551	female
Ovary	TCGA-OV	TCGA-10-0931	female
Ovary	TCGA-OV	TCGA-25-1625	female
Ovary	TCGA-OV	TCGA-25-1323	female
Ovary	TCGA-OV	TCGA-25-2404	female
Ovary	TCGA-OV	TCGA-13-1509	female
Ovary	TCGA-OV	TCGA-04-1362	female
Ovary	TCGA-OV	TCGA-04-1651	female
Ovary	TCGA-OV	TCGA-13-1497	female
Ovary	TCGA-OV	TCGA-30-1860	female
Ovary	TCGA-OV	TCGA-25-1632	female
Ovary	TCGA-OV	TCGA-24-1562	female
Ovary	TCGA-OV	TCGA-30-1853	female
Ovary	TCGA-OV	TCGA-36-1569	female
Ovary	TCGA-OV	TCGA-25-1319	female
Ovary	TCGA-OV	TCGA-29-1776	female
Ovary	TCGA-OV	TCGA-29-1688	female
Ovary	TCGA-OV	TCGA-04-1542	female
Ovary	TCGA-OV	TCGA-23-1109	female
Ovary	TCGA-OV	TCGA-13-0800	female
Ovary	TCGA-OV	TCGA-20-0987	female
Ovary	TCGA-OV	TCGA-24-2297	female
Ovary	TCGA-OV	TCGA-36-1574	female
Ovary	TCGA-OV	TCGA-24-1557	female
Ovary	TCGA-OV	TCGA-23-1118	female
Ovary	TCGA-OV	TCGA-25-1877	female
Ovary	TCGA-OV	TCGA-04-1648	female
Ovary	TCGA-OV	TCGA-13-1483	female
Ovary	TCGA-OV	TCGA-24-2289	female
Ovary	TCGA-OV	TCGA-04-1361	female
Ovary	TCGA-OV	TCGA-25-1871	female
Ovary	TCGA-OV	TCGA-OY-A56Q	female
Ovary	TCGA-OV	TCGA-13-0886	female
Ovary	TCGA-OV	TCGA-59-2350	female
Ovary	TCGA-OV	TCGA-61-1738	female
Ovary	TCGA-OV	TCGA-29-1777	female
Ovary	TCGA-OV	TCGA-13-1409	female
Ovary	TCGA-OV	TCGA-24-1471	female
Ovary	TCGA-OV	TCGA-24-2262	female
Ovary	TCGA-OV	TCGA-36-1568	female
Ovary	TCGA-OV	TCGA-13-0890	female
Ovary	TCGA-OV	TCGA-24-1563	female
Ovary	TCGA-OV	TCGA-57-1583	female
Ovary	TCGA-OV	TCGA-20-1685	female
Ovary	TCGA-OV	TCGA-25-1623	female
Ovary	TCGA-OV	TCGA-24-2271	female
Ovary	TCGA-OV	TCGA-24-1556	female
Ovary	TCGA-OV	TCGA-61-2092	female
Ovary	TCGA-OV	TCGA-24-1924	female
Ovary	TCGA-OV	TCGA-09-1669	female
Ovary	TCGA-OV	TCGA-24-1423	female
Ovary	TCGA-OV	TCGA-13-1405	female
Ovary	TCGA-OV	TCGA-24-0979	female
Ovary	TCGA-OV	TCGA-61-1724	female
Ovary	TCGA-OV	TCGA-25-1628	female
Ovary	TCGA-OV	TCGA-29-1761	female
Ovary	TCGA-OV	TCGA-09-2045	female
Ovary	TCGA-OV	TCGA-24-2024	female
Ovary	TCGA-OV	TCGA-61-1740	female
Ovary	TCGA-OV	TCGA-24-1427	female
Ovary	TCGA-OV	TCGA-61-1733	female
Ovary	TCGA-OV	TCGA-24-1422	female
Ovary	TCGA-OV	TCGA-13-0891	female
Ovary	TCGA-OV	TCGA-61-1728	female
Ovary	TCGA-OV	TCGA-25-1314	female
Ovary	TCGA-OV	TCGA-13-0720	female
Ovary	TCGA-OV	TCGA-13-1403	female
Ovary	TCGA-OV	TCGA-13-0797	female
Ovary	TCGA-OV	TCGA-29-1702	female
Ovary	TCGA-OV	TCGA-09-1668	female
Ovary	TCGA-OV	TCGA-36-1571	female
Ovary	TCGA-OV	TCGA-25-1318	female
Ovary	TCGA-OV	TCGA-13-0887	female
Ovary	TCGA-OV	TCGA-61-1741	female
Ovary	TCGA-OV	TCGA-09-2048	female
Ovary	TCGA-OV	TCGA-29-1698	female
Ovary	TCGA-OV	TCGA-24-1418	female
Ovary	TCGA-OV	TCGA-13-2060	female
Ovary	TCGA-OV	TCGA-29-1785	female
Ovary	TCGA-OV	TCGA-09-0369	female
Ovary	TCGA-OV	TCGA-29-1694	female
Ovary	TCGA-OV	TCGA-13-0714	female
Ovary	TCGA-OV	TCGA-09-1674	female
Ovary	TCGA-OV	TCGA-25-1633	female
Ovary	TCGA-OV	TCGA-13-0905	female
Ovary	TCGA-OV	TCGA-61-2012	female
Ovary	TCGA-OV	TCGA-24-1847	female
Ovary	TCGA-OV	TCGA-61-2088	female
Ovary	TCGA-OV	TCGA-25-1630	female
Ovary	TCGA-OV	TCGA-13-0901	female
Ovary	TCGA-OV	TCGA-24-2288	female
Ovary	TCGA-OV	TCGA-10-0928	female
Ovary	TCGA-OV	TCGA-13-0885	female
Ovary	TCGA-OV	TCGA-24-1567	female
Ovary	TCGA-OV	TCGA-23-2084	female
Ovary	TCGA-OV	TCGA-13-0730	female
Ovary	TCGA-OV	TCGA-24-1430	female
Ovary	TCGA-OV	TCGA-13-0726	female
Ovary	TCGA-OV	TCGA-29-1695	female
Ovary	TCGA-OV	TCGA-36-1576	female
Ovary	TCGA-OV	TCGA-24-1467	female
Ovary	TCGA-OV	TCGA-04-1517	female
Ovary	TCGA-OV	TCGA-20-0991	female
Ovary	TCGA-OV	TCGA-13-0923	female
Ovary	TCGA-OV	TCGA-24-1549	female
Ovary	TCGA-OV	TCGA-25-2401	female
Ovary	TCGA-OV	TCGA-24-1413	female
Ovary	TCGA-OV	TCGA-23-2081	female
Ovary	TCGA-OV	TCGA-24-1464	female
Ovary	TCGA-OV	TCGA-13-0725	female
Ovary	TCGA-OV	TCGA-29-1778	female
Ovary	TCGA-OV	TCGA-13-0919	female
Ovary	TCGA-OV	TCGA-13-1485	female
Ovary	TCGA-OV	TCGA-25-2397	female
Ovary	TCGA-OV	TCGA-31-1950	female
Ovary	TCGA-OV	TCGA-23-1029	female
Ovary	TCGA-OV	TCGA-09-1666	female
Ovary	TCGA-OV	TCGA-13-1507	female
Ovary	TCGA-OV	TCGA-61-2016	female
Ovary	TCGA-OV	TCGA-24-2023	female
Ovary	TCGA-OV	TCGA-24-1434	female
Ovary	TCGA-OV	TCGA-13-1501	female
Ovary	TCGA-OV	TCGA-61-1998	female
Ovary	TCGA-OV	TCGA-30-1862	female
Ovary	TCGA-OV	TCGA-24-2281	female
Ovary	TCGA-OV	TCGA-13-0883	female
Ovary	TCGA-OV	TCGA-24-1555	female
Ovary	TCGA-OV	TCGA-24-1616	female
Ovary	TCGA-OV	TCGA-24-1419	female
Ovary	TCGA-OV	TCGA-09-1670	female
Ovary	TCGA-OV	TCGA-57-1994	female
Ovary	TCGA-OV	TCGA-24-0968	female
Ovary	TCGA-OV	TCGA-23-1113	female
Ovary	TCGA-OV	TCGA-24-1552	female
Ovary	TCGA-OV	TCGA-24-1930	female
Ovary	TCGA-OV	TCGA-13-0762	female
Ovary	TCGA-OV	TCGA-24-1604	female
Ovary	TCGA-OV	TCGA-10-0934	female
Ovary	TCGA-OV	TCGA-25-1626	female
Ovary	TCGA-OV	TCGA-24-1548	female
Ovary	TCGA-OV	TCGA-09-0364	female
Ovary	TCGA-OV	TCGA-24-1846	female
Ovary	TCGA-OV	TCGA-25-1631	female
Ovary	TCGA-OV	TCGA-25-1321	female
Ovary	TCGA-OV	TCGA-29-1690	female
Ovary	TCGA-OV	TCGA-13-0888	female
Ovary	TCGA-OV	TCGA-04-1331	female
Ovary	TCGA-OV	TCGA-24-1436	female
Ovary	TCGA-OV	TCGA-10-0936	female
Ovary	TCGA-OV	TCGA-13-1511	female
Ovary	TCGA-OV	TCGA-59-2352	female
Ovary	TCGA-OV	TCGA-61-1910	female
Ovary	TCGA-OV	TCGA-13-0897	female
Ovary	TCGA-OV	TCGA-25-1328	female
Ovary	TCGA-OV	TCGA-61-2102	female
Ovary	TCGA-OV	TCGA-10-0938	female
Ovary	TCGA-OV	TCGA-13-0804	female
Ovary	TCGA-OV	TCGA-25-2042	female
Ovary	TCGA-OV	TCGA-13-1512	female
Ovary	TCGA-OV	TCGA-29-1768	female
